# Supplementary material for: Arabidopsis RETICULON-LIKE4 (RTNLB4) Protein Participates in Agrobacterium Infection and VirB2 Peptide-Induced Plant Defense Response
Source: Int J Mol Sci. 2020 Mar 3;21(5):1722. doi: 10.3390/ijms21051722 (PMC7084338; doi:10.3390/ijms21051722)
Supplement: Supplementary file 1 [file ijms-21-01722-s001.zip]

Archive with 12 entries (11 files):
- Suppl figure and table/
- Suppl figure and table/Figure S1-T7-4OE-final.docx
- Suppl figure and table/Figure S2-4 mutant elf-final.docx
- Suppl figure and table/Figure S3-4 OE with T-f.docx
- Suppl figure and table/Figure S4-4OE I63I80-f.docx
- Suppl figure and table/Figure S5-rtnlb4 mutant with S111T58-f.docx
- Suppl figure and table/Figure S6-rtnlb4 mutant with I63I80-f.docx
- Suppl figure and table/Figure S7-efr mutant S111T58-f.docx
- Suppl figure and table/Figure S8-efr mutant I63I80-f.docx
- Suppl figure and table/Figure S9-ROS assays control-f.docx
- Suppl figure and table/Supplementary Table 1-f.doc
- Suppl figure and table/Supplementary Table 2-f.doc
